# Supplementary material for: Longitudinal dynamics of the bovine udder microbiota
Source: Anim Microbiome. 2022 Apr 8;4:26. doi: 10.1186/s42523-022-00177-w (PMC8994269; doi:10.1186/s42523-022-00177-w)
Supplement: Supplementary file 1 — Additional file 1. Metadata provided by the Norwegian Cattle Health Recording System. [file 42523_2022_177_MOESM1_ESM.xlsx]

## Sheet: Sheet1
Table 1. Metadata provided by the Norwegian Cattle Health Recording System. Q1-4 represents the quarter (Q1: right back, Q2: left back, Q3: right front, Q4: left front) and S1-6 represents the sampling number.
14 samples had too few sequences after quality filtering of the 16S data and were not included in the results. Those samples are labeled *.
6 samples were missing from the barn. Those samples are labeled ^
Sample (Cow_teat_sampling)	Sample date	SCC	SCC > 100,000/mL	Fat	Protein	Lactose	Urea	FFA	Blood.Aerobic	Blood.Anaerobic	IMI	DIM
L1_Q1_S1	2020-01-14	10	No	0.5	3.38	5.04	2.5	0.3	0	0	No	80
L1_Q2_S1	2020-01-14	10	No	1.13	3.32	5.01	2.9	0.2	11	3	Yes	80
L1_Q3_S1	2020-01-14	30	No	1.65	3.28	4.94	3	0.3	0	0	No	80
L1_Q4_S1	2020-01-14	10	No	1.64	3.33	4.97	2.4	0.3	2	0	No	80
L3_Q1_S1	2020-01-14	10	No	0.91	3.32	5.14	4.3	0.2	0	0	No	72
L3_Q2_S1	2020-01-14	10	No	0.64	3.39	5.16	4.4	0.3	0	0	No	72
L3_Q3_S1	2020-01-14	10	No	0.87	3.29	5.07	4.2	0.3	0	0	No	72
L3_Q4_S1	2020-01-14	10	No	0.78	3.34	5.13	4.3	0.3	0	0	No	72
L2_Q1_S1	2020-01-14	10	No	1	3.37	5.37	3.7	0.2	0	0	No	38
L2_Q2_S1	2020-01-14	10	No	0.59	3.34	5.26	3.1	0.3	0	0	No	38
L2_Q3_S1	2020-01-14	180	Yes	1.68	3.34	5.03	3.5	0.3	0	0	No	38
L2_Q4_S1	2020-01-14	10	No	0.89	3.37	5.31	3.8	0.2	0	0	No	38
L5_Q1_S1	2020-01-14	10	No	1.54	3.18	5.1	3.4	0.3	0	0	No	50
L5_Q2_S1	2020-01-14	10	No	1.18	3.3	5.1	3.3	0.2	0	0	No	50
L5_Q3_S1	2020-01-14	10	No	1.39	3.17	5.04	3.5	0.3	0	0	No	50
L5_Q4_S1	2020-01-14	30	No	1.45	3.16	4.88	3.7	0.2	0	0	No	50
L4_Q1_S1	2020-01-14	10	No	0.62	2.95	5.19	3.8	0.2	1	1	No	82
L4_Q2_S1	2020-01-14	10	No	1.02	2.96	5.21	3.6	0.3	0	2	No	82
L4_Q3_S1	2020-01-14	10	No	1.39	3.17	5.04	3.5	0.3	2	1	No	82
L4_Q4_S1	2020-01-14	10	No	3.11	2.88	5.04	4.4	0.3	1	0	No	82
H2_Q1_S1	2020-01-15	10	No	1.82	2.87	4.78	4.5	0.2	0	1	No	52
H2_Q2_S1	2020-01-15	10	No	1.39	2.88	4.82	4.1	0.4	Overgrowth	Overgrowth	Yes	52
H2_Q3_S1	2020-01-15	10	No	1.84	2.83	4.77	4.3	0.2	Overgrowth	Overgrowth	Yes	52
H2_Q4_S1	2020-01-15	10	No	1.47	2.87	4.78	4.5	0.2	0	0	No	52
H3_Q1_S1	2020-01-15	NA	NA	NA	NA	NA	NA	NA	200	200	Yes	43
H3_Q2_S1	2020-01-15	110	Yes	0.81	3.55	4.87	3.9	0.3	80	74	Yes	43
H3_Q3_S1	2020-01-15	10	No	1.12	3.39	4.89	3.5	0.4	0	0	No	43
H3_Q4_S1	2020-01-15	20	No	1.49	3.23	4.81	3.6	0.3	0	0	No	43
H1_Q1_S1	2020-01-15	10	No	1.51	3.4	5.09	4.2	0.3	Overgrowth	Overgrowth	Yes	67
H1_Q2_S1	2020-01-15	10	No	1.7	3.33	4.98	4.7	0.3	Overgrowth	Overgrowth	Yes	67
H1_Q3_S1	2020-01-15	10	No	0.43	3.41	5.02	5	0.2	0	0	No	67
H1_Q4_S1	2020-01-15	0	No	0	0	0	0	0	0	2	No	67
H5_Q1_S1	2020-01-15	60	No	1.41	3.5	5.05	2.8	0.3	0	0	No	54
H5_Q2_S1	2020-01-15	10	No	2.22	3.53	4.49	2.8	0.5	114	69	Yes	54
H5_Q3_S1	2020-01-15	60	No	2.49	3.43	4.94	3.3	0.3	321	390	Yes	54
H5_Q4_S1	2020-01-15	280	Yes	2.88	3.44	4.92	3.5	0.4	206	307	Yes	54
H4_Q1_S1	2020-01-15	10	No	0.38	3.45	4.76	4.4	0.3	0	0	No	19
H4_Q2_S1	2020-01-15	30	No	1.41	3.59	4.61	4.2	0.2	0	0	No	19
H4_Q3_S1	2020-01-15	10	No	1.42	3.53	4.7	4.4	0.2	0	0	No	19
H4_Q4_S1	2020-01-15	10	No	0.8	3.4	4.76	4.4	0.2	0	0	No	19
L1_Q1_S2	2020-02-03	10	No	2.15	3.59	5.22	3.4	0.2	0	0	No	100
L1_Q2_S2	2020-02-03	10	No	2.41	3.62	5.19	3.4	0.2	0	0	No	100
L1_Q3_S2	2020-02-03	10	No	2.3	3.57	5.17	3.2	0.2	0	0	No	100
L1_Q4_S2	2020-02-03	10	No	2.98	3.58	5.1	3.8	0.3	1	0	No	100
L3_Q1_S2	2020-02-03	10	No	1.19	3.49	4.98	4.5	0.2	19	62	Yes	92
L3_Q2_S2	2020-02-03	10	No	1.51	3.47	4.96	4.7	0.2	0	0	No	92
L3_Q3_S2	2020-02-03	10	No	1.72	3.42	4.86	4.9	0.2	0	0	No	92
L3_Q4_S2	2020-02-03	10	No	1.53	3.44	4.97	4.7	0.2	0	0	No	92
L2_Q1_S2	2020-02-03	10	No	2.93	3.36	5.3	4.1	0.3	0	0	No	58
L2_Q2_S2	2020-02-03	10	No	2.67	3.39	5.34	4.4	0.2	0	0	No	58
L2_Q3_S2	2020-02-03	10	No	2.61	3.32	5.29	5.4	0.2	0	0	No	58
L2_Q4_S2	2020-02-03	10	No	2.5	3.38	5.33	4.4	0.3	0	0	No	58
L5_Q1_S2	2020-02-03	10	No	1.82	3.37	5.1	3.6	0.1	0	0	No	70
L5_Q2_S2	2020-02-03	10	No	2.59	3.2	5.05	3.9	0.2	0	0	No	70
L5_Q3_S2	2020-02-03	10	No	1.6	3.21	5.12	3.7	0.2	0	0	No	70
L5_Q4_S2	2020-02-03	10	No	1.92	3.2	5.1	3.8	0.2	0	0	No	70
L4_Q1_S2	2020-02-03	10	No	1.37	3.23	5.05	3.9	0.1	0	0	No	102
L4_Q2_S2	2020-02-03	10	No	1.98	3.21	5.03	4.2	0.2	0	0	No	102
L4_Q3_S2	2020-02-03	10	No	2.03	3.2	5.01	4.3	0.1	0	0	No	102
L4_Q4_S2	2020-02-03	10	No	2.32	3.19	5	4.2	0.1	2	1	No	102
H2_Q1_S2	2020-02-04	130	Yes	1.6	2.98	4.62	4	0.4	>300	>300	Yes	72
H2_Q2_S2	2020-02-04	0	No	0	0	0	0	0	>1000	>300	Yes	72
H2_Q3_S2	2020-02-04	150	Yes	4.41	2.86	4.47	4.7	0.7	182	211	Yes	72
H2_Q4_S2	2020-02-04	30	No	8	2.78	4.24	6.8	0.9	5	1	No	72
H3_Q1_S2 ^	2020-02-04	NA	NA	NA	NA	NA	NA	NA	NA	NA	NA	63
H3_Q2_S2	2020-02-04	390	Yes	2.18	3.59	4.78	5.4	0.6	188	228	Yes	63
H3_Q3_S2	2020-02-04	10	No	2.06	3.59	5.01	5.5	0.7	3	0	No	63
H3_Q4_S2	2020-02-04	30	No	4.98	3.51	4.71	6.7	1	18	3	Yes	63
H1_Q1_S2	2020-02-04	150	Yes	1.23	3.66	4.81	4.5	0.6	0	0	No	87
H1_Q2_S2 ^	2020-02-04	30	No	0.61	3.7	5.18	4	0.5	0	0	No	87
H1_Q3_S2	2020-02-04	20	No	0.93	3.66	5.11	4	0.6	0	0	No	87
H1_Q4_S2	2020-02-04	490	Yes	3.42	3.36	4.24	4.5	1.1	0	0	No	87
H5_Q1_S2	2020-02-04	10	No	1.63	3.74	5.12	3	0.8	0	0	No	74
H5_Q2_S2	2020-02-04	60	No	1.15	3.72	5.17	3.5	0.7	144	208	Yes	74
H5_Q3_S2	2020-02-04	50	No	1.83	3.7	5.11	3.3	0.8	226	210	Yes	74
H5_Q4_S2	2020-02-04	130	Yes	2.05	3.7	5.05	3.4	0.8	0	240	Yes	74
H4_Q1_S2	2020-02-04	20	No	2.07	3.44	5	3.7	0.4	1	0	No	39
H4_Q2_S2	2020-02-04	30	No	2.15	3.32	4.95	3.6	0.5	0	0	No	39
H4_Q3_S2	2020-02-04	20	No	2.34	3.42	5	4	0.4	0	0	No	39
H4_Q4_S2	2020-02-04	10	No	2.32	3.35	4.98	4	0.5	174	31	Yes	39
L1_Q1_S3	2020-02-24	10	No	1.93	3.73	4.95	3	0.1	9	0	No	121
L1_Q2_S3	2020-02-24	10	No	0.91	3.83	4.99	2.6	0.1	0	0	No	121
L1_Q3_S3 *	2020-02-24	20	No	3.49	3.65	4.88	3.8	0.2	0	0	No	121
L1_Q4_S3 *	2020-02-24	40	No	2.91	3.7	4.87	3.3	0.1	1	0	No	121
L3_Q1_S3	2020-02-24	10	No	1.37	3.45	5	4.4	0.1	0	0	No	113
L3_Q2_S3	2020-02-24	10	No	1.48	3.48	5	4.7	0.1	0	0	No	113
L3_Q3_S3	2020-02-24	10	No	1.35	3.43	4.97	4.7	0.1	0	0	No	113
L3_Q4_S3	2020-02-24	10	No	0.92	3.5	5.03	4.2	0.1	0	0	No	113
L2_Q1_S3	2020-02-24	10	No	1.2	3.45	5.36	4.7	0.1	1	0	No	79
L2_Q2_S3 *	2020-02-24	10	No	1.08	3.43	5.41	4.7	0.2	0	0	No	79
L2_Q3_S3	2020-02-24	10	No	1.03	3.36	5.3	4.4	0.1	0	0	No	79
L2_Q4_S3	2020-02-24	20	No	1.26	3.38	5.35	5	0.1	0	0	No	79
L5_Q1_S3	2020-02-24	10	No	2.85	3.39	5.07	3.8	0.2	0	1	No	91
L5_Q2_S3	2020-02-24	10	No	1.7	3.45	5.16	3.6	0.1	0	0	No	91
L5_Q3_S3	2020-02-24	10	No	1.1	3.46	5.13	3.4	0.1	3	0	No	91
L5_Q4_S3	2020-02-24	10	No	0.78	3.61	5.18	3.8	0.2	3	0	No	91
L4_Q1_S3	2020-02-24	10	No	1.16	3.5	5.11	3.5	0.1	0	0	No	123
L4_Q2_S3 *	2020-02-24	10	No	3.29	3.43	4.97	4.1	0.2	99	7	Yes	123
L4_Q3_S3	2020-02-24	10	No	2.1	3.47	5.05	3.8	0.1	0	0	No	123
L4_Q4_S3 *	2020-02-24	10	No	1.7	3.5	5.09	3.8	0.1	0	0	No	123
H2_Q1_S3	2020-02-25	10	No	2.12	3.13	4.76	5	0.2	456	461	Yes	93
H2_Q2_S3	2020-02-25	240	Yes	1.9	3.22	4.76	4.7	0.2	434	550	Yes	93
H2_Q3_S3	2020-02-25	70	No	1.96	3.15	4.78	5.1	0.2	296	344	Yes	93
H2_Q4_S3	2020-02-25	70	No	1.72	3.21	4.79	4.7	0.2	0	1	No	93
H3_Q1_S3 ^	2020-02-25	NA	NA	NA	NA	NA	NA	NA	NA	NA	NA	84
H3_Q2_S3	2020-02-25	60	No	0.46	3.88	4.8	5.4	0.2	99	0	Yes	84
H3_Q3_S3	2020-02-25	10	No	0.87	3.75	5	5.8	0.3	1	31	Yes	84
H3_Q4_S3	2020-02-25	10	No	1.14	3.28	4.77	5.1	0.2	0	76	Yes	84
H1_Q1_S3	2020-02-25	20	No	1.82	3.4	3.87	3.7	0.4	230	10	Yes	108
H1_Q2_S3	2020-02-25	20	No	1.02	3.81	4.96	3.5	0.2	overgrowth	0	Yes	108
H1_Q3_S3	2020-02-25	20	No	0.99	3.86	4.74	3.6	0.2	7	1	No	108
H1_Q4_S3	2020-02-25	50	No	0.98	3.77	4.85	3.5	0.2	1	2	No	108
H5_Q1_S3 *	2020-02-25	10	No	3.22	3.76	4.89	6.1	0.4	0	0	No	95
H5_Q2_S3	2020-02-25	10	No	1	3.88	5.09	5.7	0.3	7	0	No	95
H5_Q3_S3	2020-02-25	190	Yes	1.83	3.8	4.96	5.5	0.4	204	236	Yes	95
H5_Q4_S3	2020-02-25	270	Yes	1.54	3.88	5.05	5.3	0.5	58	65	Yes	95
H4_Q1_S3	2020-02-25	10	No	1.25	3.48	5.07	4.2	0.1	38	0	Yes	60
H4_Q2_S3	2020-02-25	10	No	1.36	3.53	5.1	4	0.2	1	0	No	60
H4_Q3_S3	2020-02-25	10	No	1.41	3.48	5.07	4.2	0.2	0	0	No	60
H4_Q4_S3	2020-02-25	10	No	1.53	3.52	5.11	4.3	0.1	0	0	No	60
L1_Q1_S4	2020-03-24	10	No	1.07	3.99	5.05	6.2	0.3	0	0	No	150
L1_Q2_S4	2020-03-24	20	No	1.21	4.01	5.05	6	0.3	0	1	No	150
L1_Q3_S4	2020-03-24	10	No	1.61	3.92	5.03	6.1	0.3	0	0	No	150
L1_Q4_S4	2020-03-24	10	No	2.05	3.94	5.02	6.5	0.3	0	0	No	150
L3_Q1_S4	2020-03-24	10	No	1.01	3.64	4.94	4	0.3	0	0	No	142
L3_Q2_S4	2020-03-24	10	No	1.43	3.64	4.9	4	0.3	0	0	No	142
L3_Q3_S4	2020-03-24	10	No	1.6	3.52	4.87	4	0.3	2	1	No	142
L3_Q4_S4	2020-03-24	10	No	1.33	3.59	4.91	4.1	0.3	0	0	No	142
L2_Q1_S4	2020-03-25	10	No	0.64	3.49	5.29	6.7	0.2	0	0	No	109
L2_Q2_S4	2020-03-25	10	No	0.69	3.49	5.35	6.9	0.2	0	0	No	109
L2_Q3_S4	2020-03-25	10	No	1.12	3.46	5.26	6.9	0.2	7	0	No	109
L2_Q4_S4	2020-03-25	10	No	0.78	3.54	5.33	6.5	0.3	0	0	No	109
L5_Q1_S4	2020-03-24	10	No	0.77	3.49	4.99	4.5	0.2	0	0	No	120
L5_Q2_S4	2020-03-24	10	No	1.15	3.52	5.17	4.6	0.2	0	0	No	120
L5_Q3_S4	2020-03-24	10	No	0.71	3.48	4.93	4.4	0.2	0	0	No	120
L5_Q4_S4	2020-03-24	10	No	3.56	3.27	4.48	5.7	0.2	2	0	No	120
L4_Q1_S4	2020-03-24	10	No	1.63	3.68	5.01	4.4	0.2	20	0	Yes	152
L4_Q2_S4	2020-03-24	10	No	1.96	3.69	5	4.5	0.2	1	0	No	152
L4_Q3_S4	2020-03-24	10	No	1.91	3.68	5	4.4	0.2	0	0	No	152
L4_Q4_S4	2020-03-24	10	No	2.42	3.66	4.95	4.8	0.2	1	0	No	152
H2_Q1_S4	2020-03-24	60	No	0.98	3.33	4.81	4	0.2	504	438	Yes	121
H2_Q2_S4	2020-03-24	240	Yes	1.42	3.39	4.69	4	0.2	overgrown	overgrown	Yes	121
H2_Q3_S4	2020-03-24	100	Yes	1.59	3.31	4.63	4.2	0.2	overgrown	overgrown	Yes	121
H2_Q4_S4	2020-03-24	10	No	1.22	3.31	4.75	4.1	0.2	10	1	No	121
H3_Q1_S4 ^	2020-03-25	NA	NA	NA	NA	NA	NA	NA	NA	NA	NA	113
H3_Q2_S4	2020-03-25	110	Yes	0.44	3.68	4.8	4.8	0.2	212	168	Yes	113
H3_Q3_S4	2020-03-25	10	No	1.41	3.59	4.91	4.9	0.2	13	4	Yes	113
H3_Q4_S4	2020-03-25	10	No	1.22	3.7	4.74	4.8	0.2	0	0	No	113
H1_Q1_S4	2020-03-25	40	No	0.67	3.61	4.96	2.1	0.1	overgrown	0	Yes	137
H1_Q2_S4	2020-03-25	50	No	0.79	3.63	5.02	2.2	0.1	340	90	Yes	137
H1_Q3_S4	2020-03-25	20	No	0.82	3.6	4.87	2.1	0.1	0	0	No	137
H1_Q4_S4	2020-03-25	110	Yes	3.97	3.41	4.37	3.6	0.2	0	0	No	137
H5_Q1_S4	2020-03-25	10	No	2.38	3.52	4.85	6.3	0.4	0	0	No	124
H5_Q2_S4 *	2020-03-25	40	No	1.1	3.59	4.92	6.2	0.3	0	0	No	124
H5_Q3_S4	2020-03-25	150	Yes	2.25	3.51	4.81	6.4	0.4	120	128	Yes	124
H5_Q4_S4	2020-03-25	250	Yes	2.62	3.55	4.78	6.6	0.2	overgrowth	overgrowth	Yes	124
H4_Q1_S4	2020-03-25	10	No	1.94	3.39	5.03	4.4	0.2	0	0	No	89
H4_Q2_S4	2020-03-25	10	No	2.1	3.41	5.01	4.5	0.2	0	0	No	89
H4_Q3_S4	2020-03-25	10	No	1.44	3.39	5.04	4.1	0.2	3	0	No	89
H4_Q4_S4 *	2020-03-25	10	No	2.31	3.37	4.91	4.9	0.2	0	0	No	89
L1_Q1_S5	2020-04-14	10	No	3.15	3.86	4.99	3.8	0.3	0	0	No	171
L1_Q2_S5	2020-04-14	10	No	3.55	3.85	4.99	3.7	0.5	0	0	No	171
L1_Q3_S5	2020-04-14	10	No	2.87	3.84	5	3.6	0.4	0	0	No	171
L1_Q4_S5	2020-04-14	10	No	3.39	3.85	4.97	4.1	0.4	0	0	No	171
L3_Q1_S5	2020-04-14	10	No	1.45	3.62	4.81	4.8	0.3	0	0	No	163
L3_Q2_S5	2020-04-14	10	No	1.77	3.56	4.78	5.1	0.4	0	0	No	163
L3_Q3_S5	2020-04-14	10	No	2.27	3.53	4.7	5.3	0.4	0	0	No	163
L3_Q4_S5	2020-04-14	10	No	1.94	3.56	4.78	5	0.4	0	0	No	163
L2_Q1_S5	2020-04-14	10	No	2.69	3.49	5.07	6.9	0.3	0	0	No	129
L2_Q2_S5	2020-04-14	10	No	2.49	3.49	5.12	6.3	0.3	0	0	No	129
L2_Q3_S5	2020-04-14	10	No	2.88	3.48	5.04	6.9	0.3	0	0	No	129
L2_Q4_S5	2020-04-14	10	No	2.67	3.53	5.08	6.6	0.4	0	0	No	129
L5_Q1_S5	2020-04-14	10	No	2.08	3.7	4.88	6.1	0.4	0	0	No	141
L5_Q2_S5	2020-04-14	10	No	2.51	3.64	4.91	6.1	0.4	0	0	No	141
L5_Q3_S5	2020-04-14	10	No	2.77	3.62	4.8	6.5	0.3	0	0	No	141
L5_Q4_S5	2020-04-14	10	No	2.27	3.63	4.84	6.4	0.3	0	0	No	141
L4_Q1_S5	2020-04-15	10	No	2	3.75	4.96	3.7	0.2	53	40	Yes	174
L4_Q2_S5	2020-04-15	10	No	2.69	3.71	4.89	4.6	0.2	0	0	No	174
L4_Q3_S5	2020-04-15	10	No	2.79	3.7	4.88	4.2	0.1	0	0	No	174
L4_Q4_S5	2020-04-15	10	No	3.94	3.63	4.82	4.7	0.3	3	3	No	174
H2_Q1_S5 *	2020-04-15	60	No	0.82	3.39	4.75	3.3	0.2	492	272	Yes	143
H2_Q2_S5	2020-04-15	10	No	0.96	3.39	4.68	2.9	0.3	348	176	Yes	143
H2_Q3_S5	2020-04-15	60	No	0.82	3.39	4.75	3.3	0.2	228	172	Yes	143
H2_Q4_S5	2020-04-15	10	No	0.89	3.39	4.68	2.9	0.3	22	10	Yes	143
H3_Q1_S5 ^	2020-04-15	NA	NA	NA	NA	NA	NA	NA	NA	NA	NA	134
H3_Q2_S5	2020-04-15	320	Yes	1.23	4.02	4.86	4.5	0.3	120	92	Yes	134
H3_Q3_S5	2020-04-15	10	No	1.21	3.89	4.92	4.5	0.3	0	0	No	134
H3_Q4_S5	2020-04-15	10	No	2.2	3.91	4.85	4.7	0.4	0	0	No	134
H1_Q1_S5	2020-04-15	30	No	0.84	3.75	4.84	3.6	0.3	0	0	No	158
H1_Q2_S5 *	2020-04-15	40	No	1.34	3.74	4.87	4	0.3	0	0	No	158
H1_Q3_S5	2020-04-15	10	No	0.69	3.71	4.76	3.6	0.3	0	0	No	158
H1_Q4_S5	2020-04-15	40	No	2.24	3.52	4.4	3.9	0.3	0	0	No	158
H5_Q1_S5	2020-04-15	10	No	1.62	3.65	4.97	5	0.3	0	0	No	145
H5_Q2_S5	2020-04-15	400	Yes	0.97	3.69	4.73	5.1	0.4	160	180	Yes	145
H5_Q3_S5	2020-04-15	180	Yes	1.96	3.63	4.82	5.2	0.4	64	96	Yes	145
H5_Q4_S5	2020-04-15	290	Yes	1.68	3.65	4.79	5	0.4	216	188	Yes	145
H4_Q1_S5	2020-04-14	10	No	0.97	3.57	4.96	3.4	0.2	0	0	No	109
H4_Q2_S5 *	2020-04-14	10	No	0.73	3.58	4.96	2.9	0.3	5	4	No	109
H4_Q3_S5	2020-04-14	10	No	0.55	3.58	5.04	3.2	0.2	3	4	No	109
H4_Q4_S5	2020-04-14	10	No	0.57	3.6	5.01	3.8	0.2	19	20	Yes	109
L1_Q1_S6	2020-05-04	20	No	5.75	3.79	4.8	4.2	0.9	18	30	Yes	191
L1_Q2_S6	2020-05-04	20	No	7.15	3.71	4.66	6.1	0.6	12	11	Yes	191
L1_Q3_S6	2020-05-04	20	No	5.66	3.77	4.77	4.1	1	8	10	No	191
L1_Q4_S6	2020-05-04	30	No	6.36	3.73	4.69	5.8	0.5	0	30	Yes	191
L3_Q1_S6	2020-05-04	10	No	3.57	3.62	4.67	5.2	0.6	0	0	No	183
L3_Q2_S6 *	2020-05-04	10	No	3.1	3.57	4.65	5.4	0.4	0	0	No	183
L3_Q3_S6	2020-05-04	20	No	2.93	3.55	4.63	4.9	0.6	1	0	No	183
L3_Q4_S6	2020-05-04	10	No	3.23	3.53	4.63	5.4	0.4	0	0	No	183
L2_Q1_S6	2020-05-04	10	No	3.45	3.36	5.19	4.6	0.7	1	0	No	149
L2_Q2_S6	2020-05-04	20	No	3.15	3.28	5.19	5.2	0.3	0	0	No	149
L2_Q3_S6	2020-05-04	10	No	3.91	3.26	5.12	5	0.7	0	0	No	149
L2_Q4_S6	2020-05-04	10	No	3.6	3.3	5.14	6	0.3	2	0	No	149
L5_Q1_S6	2020-05-04	30	No	3.06	3.59	4.79	4.5	1.8	0	0	No	161
L5_Q2_S6	2020-05-04	10	No	3.14	3.36	4.67	5.9	0.7	0	0	No	161
L5_Q3_S6	2020-05-04	110	Yes	7.84	3.18	4.3	7.1	2.1	0	0	No	161
L5_Q4_S6	2020-05-04	30	No	5.53	3.1	4.29	6.7	0.7	0	0	No	161
L4_Q1_S6	2020-05-04	10	No	1.99	3.77	5.02	2.8	0.3	0	1	No	193
L4_Q2_S6	2020-05-04	10	No	2.11	3.74	4.98	3.7	0.1	1	0	No	193
L4_Q3_S6	2020-05-04	10	No	3.11	3.72	4.95	3.2	0.4	6	0	No	193
L4_Q4_S6	2020-05-04	10	No	3.39	3.68	4.88	3.9	0.2	0	0	No	193
H2_Q1_S6	2020-05-04	150	Yes	1.26	3.46	4.68	2.6	0.2	overgrown	overgrown	Yes	162
H2_Q2_S6	2020-05-04	450	Yes	1.8	3.45	4.52	2.9	0.2	overgrown	overgrown	Yes	162
H2_Q3_S6 *	2020-05-04	180	Yes	1.46	3.43	4.59	2.5	0.2	overgrown	overgrown	Yes	162
H2_Q4_S6	2020-05-04	10	No	1.46	3.38	4.58	2.5	0.2	4	0	No	162
H3_Q1_S6 ^	2020-05-04	NA	NA	NA	NA	NA	NA	NA	NA	NA	NA	153
H3_Q2_S6	2020-05-04	200	Yes	1.54	3.61	4.71	3	0.2	188	292	Yes	153
H3_Q3_S6	2020-05-04	20	No	1.75	3.63	4.8	3.3	0.3	0	1	No	153
H3_Q4_S6	2020-05-04	20	No	1.36	3.59	4.79	3.1	0.2	0	0	No	153
H1_Q1_S6	2020-05-04	30	No	1.62	3.76	4.76	3.8	0.2	50	0	Yes	177
H1_Q2_S6	2020-05-04	60	No	1.59	3.74	4.78	3.8	0.2	100	0	Yes	177
H1_Q3_S6 *	2020-05-04	20	No	1.01	3.7	4.67	3.1	0.2	0	0	No	177
H1_Q4_S6	2020-05-04	40	No	3.56	3.59	4.48	4.4	0.3	1	0	No	177
H5_Q1_S6	2020-05-04	10	No	4.24	3.39	4.85	3.8	0.5	0	0	No	164
H5_Q2_S6	2020-05-04	140	Yes	3.28	3.4	4.89	3.4	0.4	160	152	Yes	164
H5_Q3_S6	2020-05-04	150	Yes	4.12	3.35	4.78	3.6	0.5	96	27	Yes	164
H5_Q4_S6	2020-05-04	190	Yes	3.96	3.38	4.8	3.8	0.4	36	44	Yes	164
H4_Q1_S6	2020-05-04	10	No	1.82	3.62	4.94	4.4	0.2	0	0	No	129
H4_Q2_S6	2020-05-04	10	No	1.63	3.62	4.94	4	0.2	0	0	No	129
H4_Q3_S6	2020-05-04	10	No	1.58	3.59	4.97	4	0.3	0	1	No	129
H4_Q4_S6	2020-05-04	10	No	1.83	3.58	4.94	4.1	0.3	0	0	No	129
